# Supplementary material for: The Effect of 10 Crop Plants That Served as Hosts on the Primary Metabolic Profile of the Parasitic Plant Phelipanche aegyptiaca
Source: Metabolites. 2022 Nov 29;12(12):1195. doi: 10.3390/metabo12121195 (PMC9786782; doi:10.3390/metabo12121195)
Supplement: Supplementary file 1 [file metabolites-12-01195-s001.zip]

Archive with 1 entries (1 files):
- Tables S1 and S2_Supplementary.xlsx
