# Supplementary material for: The Effect of 10 Crop Plants That Served as Hosts on the Primary Metabolic Profile of the Parasitic Plant Phelipanche aegyptiaca
Source: Metabolites. 2022 Nov 29;12(12):1195. doi: 10.3390/metabo12121195 (PMC9786782; doi:10.3390/metabo12121195)
Supplement: Supplementary file 1 [file metabolites-12-01195-s001.zip › Tables S1 and S2_Supplementary.xlsx]

## Sheet: Table S1
Supplementary Table S1. The metabolic row data. The levels of individual primary metabolites of P. aegyptiaca (in four repeats) that developed on ten hosts, as detected by using GC-MS. Values are normalized to the norleucine internal standard.
nmol/g DW	B	RC	WC	C	D	F	P	Po	T	Ch
Alanine	241 ± 9.1 bcd	328 ± 14.3 a	236 ± 9.9 cd	96 ± 24.7 f	0.57 ± 0.5 g	182 ± 5.7 de	156 ± 5.6 ef	298 ± 15.7 ab	160 ± 7 e	264 ± 16.7 bc
Valine	177 ± 1.7 cd	291 ± 1.3 a	136 ± 22.1 e	54 ± 5.1 f	82 ± 4.4 f	193 ± 4.5 bc	76 ± 1 f	222 ± 5.8 b	62 ± 1 f	139 ± 9 de
Serine	207 ± 1.7 cd	352 ± 1 a	212 ± 4.7 bcd	79 ± 3.4 f	131 ± 6.4 e	195 ± 5 d	116 ± 2.6 e	244 ± 3.5 b	119 ± 0.9 e	237 ± 20.3 bc
Leucine	196 ± 0.8 ab	230 ± 1.7 a	148 ± 27 cd	46 ± 3.1 f	84 ± 3.2 ef	162 ± 4.6 bc	80 ± 0.9 ef	212 ± 4.5 a	74 ± 1.1 ef	113 ± 8.9 de
Threonine	124 ± 1.8 c	262 ± 5.9 a	141 ± 11.2 c	36 ± 2 e	70 ± 4.2 d	136 ± 4.8 c	67 ± 2 de	228 ± 3.9 b	65 ± 1.2 de	155 ± 15.4 c
Isoleucine	80 ± 0.7 d	211 ± 1.1 a	102 ± 13.1 cd	27 ± 2.2 e	51 ± 4.4 e	145 ± 4.7 b	42 ± 0.4 e	105 ± 2.6 c	44 ± 0.4 e	86 ± 5 cd
Proline	11.5 ± 1.4 b	37.7 ± 5 ab	17.5 ± 4.1 ab	3.5 ± 0.6 b	9.6 ± 2.9 b	16.3 ± 2 ab	7.4 ± 2.3 b	14.7 ± 1.7 ab	9.2 ± 0.3 b	40.2 ± 13.1 a
Glycine	139 ± 24.1 ab	201 ± 15.1 a	120 ± 24.9 bc	70 ± 8.9 bc	82 ± 5.8 bc	69 ± 11.6 bc	86 ± 27.8 bc	76 ± 1.7 bc	53 ± 3.7 bc	104 ± 15.2 b
Homoserine	22.7 ± 0.3 b	34.1 ± 0.7 a	17 ± 3.3 bc	4.1 ± 0.5 f	6 ± 0.7ef	18.2 ± 1.2 b	10.2 ± 0.3 de	12 ± 0.2 cd	8.6 ± 0.2def	17.4 ± 0.9 bc
Methionine	3.2 ± 0.3 bc	12.7 ± 0.5 a	3.6 ± 0.8 bc	0.5 ± 0.09 c	5.4 ± 0.6 b	2.2 ± 0.5 bc	4.4 ± 2.3 bc	2.3 ± 0.2bc	0.6 ± 0.02 c	2.8 ± 0.9 bc
Aspartate	51.1 ± 5.7 c	90.4 ± 4.6 bc	79.5 ± 17.7 c	24.9 ± 0.3 c	92.4 ± 11.5 bc	156.3 ± 31.5 b	92.3 ± 7.2 bc	59.7 ± 6.6 c	80.2 ± 3.3 c	240.4 ± 23.6 a
Phenylalanine	21.2 ± 7.5 cd	77.2 ± 3.7 a	33.4 ± 14.1 bcd	13.8 ± 2 d	42.7 ± 1.8 bc	53.1 ± 5.6 ab	38.2 ± 0.9 bcd	34.1 ± 3.4 bcd	37.3 ± 0.4 bcd	59.2 ± 5 ab
Glutamate	585 ± 23.9 ab	726 ± 13.7 a	560 ± 16.7 b	256 ± 42.2 c	441 ± 34.2 b	587 ± 41.2 ab	445 ± 16.8 b	527 ± 28.7 b	444 ± 19.2 b	282 ± 54.3 c
Asparagine	392 ± 13.3 cd	339 ± 22.7 d	384 ± 13.4 cd	463 ± 11.9 bc	553 ± 9 a	346 ± 16.8 d	462 ± 3.8 bc	442 ± 8.5 bc	407 ± 5.2 cd	518 ± 38.1 ab
Tyrosine	295 ± 6 b	385 ± 19.6 ab	782 ± 287.7 a	346 ± 22.6 ab	573 ± 27.9 ab	198 ± 14.4 b	148 ± 6.1 b	196 ± 23.2 b	463 ± 2 ab	461 ± 57.3 ab
Tryptophan	91 ± 1.6 cd	209 ± 14.4 b	101 ± 9.2 cd	42 ± 6.4 e	223 ± 7.3 ab	214 ± 9.3 b	112 ± 11.9 c	96 ± 8.6 cd	62 ± 5 de	258 ± 10.2 a
Peak area 10^6
Propanoic acid	72.4 ± 5.9 bcd	26.8 ± 1.7 e	50.6 ± 7.4 de	123.1 ± 9.1 a	84.7 ± 6.3 b	53.5 ± 4.7 cde	81.2 ± 4.6 b	78 ± 4 bc	73.8 ± 2.1 bcd	44.5 ± 5.5 e
Butanoic acid	7.7 ± 0.4 de	5 ± 0.3 f	5.3 ± 0.6 ef	14.2 ± 1.1 a	12.8 ± 0.6 ab	6.3 ± 0.4 ef	11 ± 0.5 bc	9.6 ± 0.2 cd	11 ± 0.2 bc	7.2 ± 0.3 def
Phosphoric acid	238 ± 11.8 b	76 ± 2.4 ef	46 ± 4.2 f	105 ± 5.5 de	336 ± 12.2 a	131 ± 6.1 cd	166 ± 12.3 c	51 ± 3 f	228 ± 3.6 b	230 ± 7.4 b
Ethanolamine	58 ± 2 ab	33 ± 1.4 d	33 ± 1 d	46 ± 4.6 c	65 ± 3.2 a	41 ± 0.4 cd	45 ± 2 c	47 ± 1.9 c	53 ± 0.5 bc	34 ± 2.6 d
Succinic acid	100 ± 3.8 cd	58 ± 2.7 d	111 ± 10 c	124 ± 9.4 c	287 ± 18 a	87 ± 0.4 cd	235 ± 14.6 b	126 ± 6.6 c	210 ± 1.7 b	192 ± 7.8 b
Nicotinic acid	2 ± 0.1 bc	0.9 ± 0 d	1.6 ± 0.1 cd	2.7 ± 0.2 b	4.3 ± 0.4 a	1.4 ± 0.1 cd	1.7 ± 0.1 c	1.6 ± 0.1 cd	1.7 ± 0.1 c	2 ± 0.1 bc
Fumaric acid	20.1 ± 1.1 d	11.1 ± 0.8 e	14 ± 1.3 de	36.1 ± 2.7 b	48.3 ± 1.3 a	13.4 ± 0.6 de	36.7 ± 2.8 b	28.4 ± 1.1 c	36.1 ± 0.4 b	38.6 ± 1.3 b
Lumichrome	131 ± 6.3 c	79 ± 2.3 e	93 ± 7.3 de	215 ± 6.8 a	156 ± 3.1 b	114 ± 1.9 cd	136 ± 4.6 bc	157 ± 3.8 b	136 ± 1.4 bc	82 ± 4.2 e
Malic acid	379 ± 15.3 cd	174 ± 6.4 f	157 ± 14.4 f	513 ± 14.3 a	433 ± 20.5 bc	307 ± 4 e	431 ± 26.7 bc	467 ± 15.8 ab	365 ± 1.9 cde	326 ± 9.6 de
Pyroglutamic acid	27.5 ± 1.9 a	16.2 ± 0.5 cde	22.9 ± 3.1abc	8.3 ± 0.5 e	12.9 ± 1.3 de	25.7 ± 0.6 ab	11.2 ± 0.8 de	26.3 ± 1.5 ab	14.4 ± 0.2 de	19 ± 3 bcd
GABA (gamma-aminobutyric acid)	1.51 ± 0.1 de	1.23 ± 0.03 de	1.79 ± 0.2 cde	1.96 ± 0.2 bcd	2.37 ± 0.1 bc	15.76 ± 0.4 a	1.01 ± 0.1 e	2.73 ± 0.1 b	1.32 ± 0.03 de	1.58 ± 0.2
Benzoic acid	1.87 ± 0.2 a	1.18 ± 0.04 bc	0.95 ± 0.05 c	1.18 ± 0.1 bc	1.49 ± 0.04 ab	0.93 ± 0.1 c	1.21 ± 0.1 bc	1.65 ± 0.1 a	1.5 ± 0.1 ab	1.11 ± 0.04 bc
Xylitol	1.47 ± 0.1 ef	0.53 ± 0.02 f	1.14 ± 0.1 ef	7.87 ± 0.7 b	10.2 ± 0.8 a	1.52 ± 0.04 ef	4.42 ± 0.3 c	2.27 ± 0.1 de	2.58 ± 0.04 de	3.5 ± 0.2 cd
Shikimic acid	ND	ND	198 ± 31.4 a	15.8 ± 2.2 b	14.9 ± 1.8 b	23.1 ± 1.5 b	11.2 ± 0.9 b	6.4 ± 0.3 b	7.7 ± 0.3 b	8 ± 4.9 b
Citric acid	160 ± 7.5 a	92 ± 3.4 cd	85 ± 8.2 d	145 ± 3.2 ab	143 ± 9.5 ab	119 ± 1.9 bc	136 ± 9.1 ab	138 ± 5.6 ab	143 ± 2.7 ab	99 ± 8.5 cd
Fructose	142 ± 7.7 c	74 ± 3.7 e	101 ± 9.1 de	185 ± 6.6 b	231 ± 14.3 a	126 ± 2.7 cd	185 ± 10.8 b	219 ± 6.4 ab	138 ± 1.6 cd	139 ± 8.7 cd
Glucose	386 ± 19.4 cd	231 ± 11.7 e	316 ± 25.7 de	661 ± 32.7 ab	803 ± 62.1 a	440 ± 9 cd	524 ± 31.5 bc	530 ± 19.8 bc	430 ± 4.7 cd	495 ± 39.4 c
manitol	186 ± 62.1 ab	100 ± 5.4 b	138 ± 15.9 b	283 ± 47.4 a	187 ± 6.1 ab	91 ± 4.5 b	200 ± 9.2 ab	212 ± 11.3 ab	171 ± 4.9 ab	116 ± 2.7 b
Sorbitol	882 ± 32.2 a	42 ± 2.3 c	65 ± 9.6 bc	101 ± 5.8 bc	107 ± 14.2 bc	73 ± 8.6 bc	72 ± 5.3 bc	82 ± 5.2 bc	72 ± 3.3 bc	64 ± 4.8 bc
Galactonic acid	4.5 ± 0.2 de	2.2 ± 0.1 e	4.1 ± 0.4 de	21.8 ± 1.3 b	25.7 ± 1.5 a	7.4 ± 0.1 d	3.9 ± 0.2 e	2.6 ± 0.1 e	16.3 ± 0.4 d	15.7 ± 0.8 d
Gluconic acid	4 ± 0.2 b	4.1 ± 0.2 b	6.5 ± 0.6 b	7.7 ± 0.4 ab	11.9 ± 3.3 a	5.6 ± 0.1 b	5.5 ± 0.4 b	6.1 ± 0.3 b	4.6 ± 0.2 b	4.1 ± 1.1 b
Glucuronic acid	36 ± 2.4 b	19.2 ± 0.7 c	17.5 ± 1.9 c	60.1 ± 2.3 a	32.2 ± 3 b	15.9 ± 0.7 c	20.7 ± 1.4 c	21 ± 0.9 c	37.2 ± 0.7 b	31.2 ± 2.4 b
Galactose	5.9 ± 0.2 c	3.3 ± 0.1 c	4 ± 0.3 c	177.3 ± 9.5 a	91.8 ± 8.3 b	81.5 ± 3.8 b	10.2 ± 0.6 c	11.8 ± 0.6 c	6.5 ± 0.2 c	9 ± 1.4 c
Galactaric acid	5.7 ± 0.3bcde	3.8 ± 0.1 e	4.2 ± 0.4 de	4.8 ± 0.1 cde	7.9 ± 0.9 a	6.8 ± 0.3ab	6.8 ± 0.5 ab	4.1 ± 0.2 c	5.1 ± 0.2bcde	6.2 ± 0.5abcd
Inositol	103 ± 5.1 d	61 ± 1.6 d	206 ± 18.4 c	437 ± 20.3 b	551 ± 36 a	248 ± 4 c	287 ± 19 c	205 ± 7.8 c	403 ± 3.7 b	455 ± 40 ab
Mannose	1.04 ± 0.04 a	0.19 ± 0.01 d	0.17 ± 0.01 d	0.71 ± 0.1 ab	0.76 ± 0.1 ab	0.72 ± 0.02 ab	0.86 ± 0.1 ab	0.33 ± 0.02 cd	0.71 ± 0.03 ab	0.65 ± 0.1 bc
Cellobiose	4.5 ± 0.2 a	0.7 ± 0.04 c	2.1 ± 0.3 b	ND	ND	ND	2 ± 0.2 b	1.8 ± 0.2 b	ND	ND
Sucrose	120 ± 4.7abcd	57 ± 1.4 e	74 ± 6 cd	152 ± 8.6 a	134 ± 13.4abc	95 ± 2.9 cde	131 ± 8.1abc	121 ± 4.6abc	138 ± 3.1 ab	104 ± 2.6 bcd
Trehalose	28.2 ± 1.1abc	13.2 ± 0.4 d	16.7 ± 1.4 de	34.6 ± 2.1 a	31.8 ± 3.2 ab	22.1 ± 1 cd	30.9 ± 2 ab	27.5 ± 1.3abc	33.7 ± 0.5 a	24.6 ± 1 bc
Galactinol	21.6 ± 0.7 bcd	13.4 ± 0.6 cd	14 ± 1.3 cd	39.9 ± 3.5 a	43.6 ± 4.7 a	9.7 ± 1.1 d	25.5 ± 2.1 bc	23.7 ± 1.3 c	41.7 ± 0.8 a	34 ± 5.5 ab
Erythronic acid	179 ± 6.8 d	92 ± 3 e	87 ± 7.1 e	207 ± 12.2 cd	291 ± 12.6 a	177 ± 3 d	274 ± 18.3 ab	228 ± 9.6 bc	280 ± 1.7 a	215 ± 7.9 cd
Glycerol	96 ± 3.9 a	37.5 ± 1.3 d	51.8 ± 5 d	70.8 ± 2.6 c	101.3 ± 3.9 a	53.4 ± 1.9 d	90.2 ± 6.2 ab	74.2 ± 1.8 bc	102.5 ± 3.2 a	52.4 ± 2.1 d
Arabinose	2.8 ± 0.1 b	1.1 ± 0.1 b	2 ± 0.2 b	11.2 ± 0.3 ab	40.2 ± 27.1 a	2.1 ± 0.07 b	6.4 ± 0.5 b	3.6 ± 0.1 b	3.9 ± 0.1 b	5.1 ± 0.2 b
Sugar NA	39 ± 1.6 c	28.1 ± 1.1 d	54.4 ± 5.4 b	164.5 ± 4 a	ND	0.1 ± 0.01 e	0.1 ± 0.004 e	ND	ND	ND
Rhamnose	2.4 ± 0.1 ab	0.2 ± 0.01 b	0.8 ± 0.1 b	1.1 ± 0.02 ab	2.3 ± 1.5 ab	1.4 ± 0.04 ab	2.1 ± 0.1 ab	4.1 ± 0.2 a	1.4 ± 0.9 ab	1.6 ± 0.1 ab
Gentobiose	40.9 ± 0.7 cd	43.8 ± 0.4 b	43.4 ± 0.5 bc	37.1 ± 0.5 e	40.7 ± 0.5 cd	32.7 ± 0.8 f	37.1 ± 0.5 e	40.1 ± 0.7 d	52.1 ± 0.2 a	30.5 ± 0.7 f
Hexadecanoic acid	5.4 ± 1.5 ab	11.4 ± 2.8 a	7.3 ± 1.2 ab	6.1 ± 0.7 ab	9.2 ± 0.4 ab	7 ± 1.2 ab	7.6 ± 0.5 ab	5.3 ± 1.6 b	8 ± 0.2 ab	8.1 ± 0.2 ab
Octadecanoic acid	17.3 ± 4.9 ab	24.2 ± 10 ab	18.2 ± 3 ab	21.9 ± 2.9 ab	33.4 ± 4.1 a	20.2 ± 7.4 ab	19.2 ± 0.5 ab	11.9 ± 0.9 b	22.9 ± 1.2 ab	20.9 ± 1.1 ab
9-octadedecanoic acid	1.42 ± 0.4 b	1.88 ± 0.6 b	1.16 ± 0.2 b	2.35 ± 1.5 ab	2.64 ± 0.1 ab	0.82 ± 0.1 b	1.91 ± 0.1 b	3.6 ± 2.6 a	1.7 ± 0.1 b	2.88 ± 0.2 ab
9,12-octadecanoic acid	0.25 ± 0.1 b	1.19 ± 0.7 a	0.27 ± 0.04 b	0.24 ± 0.03 b	0.25 ± 0.02 b	0.2 ± 0.05 b	0.21 ± 0.01 b	0.11 ± 0.01 b	0.21 ± 0.001 b	0.22 ± 0.02 b
9,12,15-octadecatrienoic acid	8.1 ± 2.3 ab	9.9 ± 2.2 a	6.6 ± 1.1 ab	3.8 ± 0.3 b	6.7 ± 0.5 ab	3.5 ± 0.3 b	8.01 ± 0.3 ab	5.9 ± 0.6 ab	6.6 ± 0.1 ab	6.4 ± 0.5 ab
The levels of primary metabolties represent as the mean ± SE of 4 biological replicates
Significance was calculated according to the Turkey-Kramer HSD test (p < 0.05) and is identified by letters

## Sheet: Table S2
Supplementary Table S2. The f and p values as well as the FDR for each of the detected metabolites. The analysis done by using the R methods in the MetaboAnalyst
	f.value	p.value	FDR
GABA	658.32	6.13e-32	3.31e-30
Sorbitol	426.18	3.96e-29	1.07e-27
Galactose	193.62	4.62e-24	8.31e-23
Galactonic acid	151.89	1.62e-22	2.02e-21
Phosphoric acid	150.41	1.87e-22	2.02e-21
isoleucine	123.64	3.24e-21	2.92e-20
serine	122.01	3.93e-21	3.03e-20
Gentobiose	119.33	5.42e-21	3.66e-20
threonine	115.66	8.52e-21	5.11e-20
Cellobiose	103.7	4.13e-20	2.23e-19
valine	89.735	3.31e-19	1.63e-18
Lumichrome	79.154	1.99e-18	8.97e-18
Xylitol	78.272	2.34e-18	9.71e-18
tryptophan	72.369	7.13e-18	2.75e-17
Fumaric acid	71.336	8.75e-18	3.15e-17
Malic acid	63.695	4.34e-17	1.4e-16
Succinic acid	63.618	4.41e-17	1.4e-16
Inositol	62.587	5.56e-17	1.67e-16
alanine	59.389	1.16e-16	3.3e-16
Erythronic acid	56.052	2.61e-16	7.05e-16
Glucuronic acid	54.469	3.89e-16	1e-15
leucine	47.165	2.87e-15	7.04e-15
Glycerol	45.548	4.64e-15	1.09e-14
Fructose	38.791	4.16e-14	9.35e-14
Nicotinic acid	35.879	1.19e-13	2.58e-13
Butanoic acid	35.716	1.27e-13	2.63e-13
Shikimic acid	35.123	1.59e-13	3.17e-13
Glucose	29.616	1.53e-12	2.95e-12
Propanoic acid	23.008	4e-11	7.46e-11
Ethanolamine	22.706	4.73e-11	8.52e-11
Sucrose	21.105	1.19e-10	2.07e-10
Galactinol	20.76	1.46e-10	2.46e-10
Glucopyranose	20.296	1.94e-10	3.16e-10
glutamate	20.249	1.99e-10	3.16e-10
Trehalose	19.749	2.71e-10	4.19e-10
aspartate	17.203	1.46e-09	2.19e-09
Pyroglutamic acid	16.945	1.76e-09	2.56e-09
asparagine	16.878	1.84e-09	2.62e-09
Citric acid	15.259	6.09e-09	8.43e-09
Mannose	15.224	6.26e-09	8.45e-09
Benzoic acid	13.518	2.47e-08	3.26e-08
Galactaric acid	10.559	3.76e-07	4.84e-07
phenylalanine	9.8011	8.23e-07	1.03e-06
glycine	7.1489	1.82e-05	2.24e-05
manitol	5.1502	0.00030162	0.00036195
Gluconic acid	4.5201	0.00081307	0.00095448
tyrosine	4.285	0.0011946	0.0013725
Rhamnose	3.4959	0.0046129	0.0051895
9,12,15-octadecatrienoic acid	2.8779	0.014161	0.015606
Hexadecanoic acid	2.0126	0.073104	0.078952
Arabinose	1.8799	0.09426	0.099804
9,12-octadecanoic acid	1.7564	0.01193	0.012388
Octadecanoic acid	1.421	0.022339	0.02276
9-octadedecanoic acid	0.74236	0.066783	0.066783
